# Supplementary material for: Ultra-Sensitive All-Polymer Near-Infrared Photodetectors via Van der Waals Layered Triple Heterojunction
Source: Research (Wash D C). 2025 Oct 3;8:0939. doi: 10.34133/research.0939 (PMC12491782; doi:10.34133/research.0939)
Supplement: Supplementary 1 — Texts S1 to S11 Tables S1 to S5 Figs. S1 to S42 References [56–105] [file research.0939.f1.zip]

Archive with 45 entries (45 files):
- Figure S1.pdf
- Figure S10.pdf
- Figure S11.pdf
- Figure S12.pdf
- Figure S13.pdf
- Figure S14.pdf
- Figure S15.pdf
- Figure S16.pdf
- Figure S17.pdf
- Figure S18.pdf
- Figure S19.pdf
- Figure S2.pdf
- Figure S20.pdf
- Figure S21.pdf
- Figure S22.pdf
- Figure S23.pdf
- Figure S24.pdf
- Figure S25.pdf
- Figure S26.pdf
- Figure S27.pdf
- Figure S28.pdf
- Figure S29.pdf
- Figure S3.pdf
- Figure S30.pdf
- Figure S31.pdf
- Figure S32.pdf
- Figure S33.pdf
- Figure S34.pdf
- Figure S35.pdf
- Figure S36.pdf
- Figure S37.pdf
- Figure S38.pdf
- Figure S39.pdf
- Figure S4.pdf
- Figure S40.pdf
- Figure S41.pdf
- Figure S42.pdf
- Figure S5.pdf
- Figure S6.pdf
- Figure S7.pdf
- Figure S8.pdf
- Figure S9.pdf
- Figure-Supporting 1.pptx
- Figure-Supporting 2.pptx
- Supporting Information-revised.docx
